# Supplementary material for: Three-dimensional imaging mass cytometry for highly multiplexed molecular and cellular mapping of tissues and the tumor microenvironment
Source: Nat Cancer. Author manuscript; Available in PMC 2022 Nov 2. (PMC7613779; doi:10.1038/s43018-021-00301-w)
Supplement: Supplementary tables [file EMS153222-supplement-Supplementary_tables.xlsx]

## Sheet: Supplementary_Tabel_1
Modality	Max number of antigens/targets	Resolution	Maximum depth/thickness	References
Confocal microscopy	~8	nanometric/submicrometric	~100 µm	1
Two-photon microscopy	2021-03-04	submicrometric	~1000 µm	2
Electron microscopy tomography / Array tomography	2	nanometric	Unlimited. Few µm in practice.	3
STARmap	Hundreds	submicrometric	8 µm	4
3D IMC	>40	micrometric	Unlimited. Few mm in practice.
1 D. L. Coutu, K. D. Kokkaliaris, L. Kunz, T. Schroeder, Multicolor quantitative confocal imaging cytometry. Nat Methods 15, 39-46 (2018)
2 W. Li, R. N. Germain, M. Y. Gerner, Multiplex, quantitative cellular analysis in large tissue volumes with clearing-enhanced 3D microscopy (C. Proc Natl Acad Sci U S A 114, E7321-E7330 (2017).
3 Z. Zheng et. al., A Complete Electron Microscopy Volume of the Brain of Adult Drosophila melanogaster. Cell 174, 730–743, July 26, 2018
4 X. Wang et al., Three-dimensional intact-tissue sequencing of single-cell transcriptional states. Science 361, (2018).

## Sheet: Supplementary_Tabel_2
Metal	Target	Antibody Clone	Concentration	Catalogue Number	Vendor	Lot Number	Clonality	Host Species
Sm147	Cytokeratin 14 (CK14)	polyclonal CK14	1/50	PA5-16722	Thermo Fisher	SE2391461H	polyclonal	mouse
Lu175	Pan-cytokeratin (panCK)	AE3	0.5 ug/mL	MAB1611	EMD Millipore	2607604	monoclonal	mouse
Lu175	Pan-cytokeratin (panCK)	AE1	4 ug/mL	MAB1612	EMD Millipore	2341224	monoclonal	mouse
Nd143	Cytokeratin 19 (CK19)	Troma III	6 ug/mL	Troma -III	Hybridoma	2013-03-07	monoclonal	rat
Nd144	Cytokeratin 8/18 (CK8/18)	C51	4 ug/mL	4546BF	Cell Signaling	2	monoclonal	mouse
Gd156	HER2	29D8	4 ug/mL	2165	Cell Signaling	13	monoclonal	mouse
Pr141	Cytokeratin 5 (CK5)	EP1601Y	2 ug/mL	ab52635	Abcam	GR299320-I	monoclonal	mouse
Yb173	E-Cadherin / P-Cadherin	36/E-Cadherin	4 ug/mL	610182	BD	610182	monoclonal	mouse
Yb174	Cytokeratin 7 (CK7)	RCK105	6 ug/mL	550507	BD	6083676	monoclonal	mouse
In113	Histone H3	D1H2	2 ug/mL	4499BF	Cell Signaling	12	monoclonal	mouse
Ir191/193	DNA binding	NA	na	Fluidigm	Fluidigm	na	na	na
Yb176	Cleaved Caspase3	C92-605	6 ug/mL	559565	BD	6074683	monoclonal	mouse
Yb176	cleaved PARP	F21-852	6 ug/mL	552596	BD	2150663	monoclonal	mouse
Er168	Ki-67	B56	4 ug/mL	556003	BD	6251774	monoclonal	mouse
Sm149	Vimentin	D21H3	2 ug/mL	5741BF	Cell Signaling	3	monoclonal	rabbit
Yb172	vWF	poly vwf	8 ug/mL	AB7356	Millipore	2700933	polyclonal	mouse
Yb172	CD31	JC70A	6 ug/mL	NB600-562	Novus Biologicals	B-1	monoclonal	mouse
Nd148	Alpha-SMA	1A4	2 ug/mL	ab7817	Abcam	033M4768	monoclonal	mouse
Nd150	Syndecan-1	MI15	8 ug/mL	356502	Biolegend	B211938	monoclonal	mouse
Er167	Collagen I	polyclonal Collagen I	2 ug/mL	ab34710	Abcam	GR271609-5	polyclonal	rabbit
Dy164	CD20	L26	8 ug/mL	14-0202-82	E-Bioscience	4285442	monoclonal	mouse
Gd160	CD44	IM7	2 ug/mL	103014	Biolegend	B130149	monoclonal	mouse
Dy162	CD45	2B11	8 ug/mL	14-9457-82	E-Bioscience	4298126	monoclonal	mouse
Nd146	CD68	KP1	3 ug/mL	14-0688-82	E-Bioscience	E15987-105	monoclonal	mouse
Ho165	CD8 alpha	C8/144B	8 ug/mL	14-0085-82	E-Bioscience	4325551	monoclonal	mouse
Sm152	CD3 epsilon	D7A6E	2 ug/mL	85061	Cell Signaling	2	monoclonal	rabbit
Yb171	pS6	D57.2.2E	4 ug/mL	4858	Cell Signaling	15	monoclonal	mouse
Eu153	phospho-H3	HTA28	2 ug/mL	641007	Biolegend	B200946	monoclonal	rat

## Sheet: Supplementary_Tabel_3
Metal	Target	Antibody Clone	Concentration	Catalogue Number	Vendor	Lot Number	Clonality	Host Species
Sm147	Cytokeratin 14 (CK14)	polyclonal CK14	1/50	PA5	Thermo Fisher	SE2391461H	polyclonal	mouse
Lu175	Pan-cytokeratin (panCK)	AE3	0.5 ug/mL	MAB1611	EMD Millipore	2607604	monoclonal	mouse
Lu175	Pan-cytokeratin (panCK)	AE1	4 ug/ml	MAB1612	EMD Millipore	2341224	monoclonal	mouse
Nd143	Cytokeratin 19 (CK19)	Troma III	6 ug/mL	Troma -III	Hybridoma	2013-03-07	monoclonal	rat
Nd144	Cytokeratin 8/18 (CK8/18)	C51	4 ug/mL	4546BF	Cell Signaling	2	monoclonal	mouse
Gd156	HER2	29D8	4 ug/mL	2165	Cell Signaling	13	monoclonal	mouse
Pr141	Cytokeratin 5 (CK5)	EP1601Y	2 ug/mL	ab52635	Abcam	GR299320-I	monoclonal	mouse
Yb173	E-Cadherin / P-Cadherin	36/E-Cadherin	4 ug/mL	610182	BD	610182	monoclonal	mouse
Yb174	Cytokeratin 7 (CK7)	RCK105	6 ug/mL	550507	BD	6083676	monoclonal	mouse
In113	Histone H3	D1H2	2 ug/mL	4499BF	Cell Signaling	12	monoclonal	mouse
Ir191/193	DNA binding	Fluidigm	na	Fluidigm	Fluidigm	na	na	na
Yb176	Cleaved Caspase3	C92-605	6 ug/ml	559565	BD	6074683	monoclonal	mouse
Yb176	cleaved PARP	F21-852	6 ug/ml	552596	BD	2150663	monoclonal	mouse
Er168	Ki-67	B56	4 ug/mL	556003	BD	6251774	monoclonal	mouse
Sm149	Vimentin	D21H3	2 ug/mL	5741BF	Cell Signaling	3	monoclonal	rabbit
Nd148	Alpha-SMA	1A4	2 ug/mL	ab7817	Abcam	033M4768	monoclonal	mouse
Yb172	vWF	poly vwf	8 ug/mL	AB7356	Millipore	2700933	polyclonal	mouse
Yb172	CD31	JC70A	8 ug/mL	NB600-562	Novus Biologicals	B-1	monoclonal	mouse
Er167	Collagen I	polyclonal Collagen I	2 ug/mL	ab34710	Abcam	GR271609-5	polyclonal	rabbit
Dy164	CD20	L26	8 ug/mL	14-0202-82	E-Bioscience	4285442	monoclonal	mouse
Gd160	CD44	IM7	2 ug/mL	103014	Biolegend	B130149	monoclonal	mouse
Dy162	CD45	2B11	8 ug/mL	14-9457-82	E-Bioscience	4298126	monoclonal	mouse
Nd146	CD68	KP1	3 ug/mL	14-0688-82	E-Bioscience	E15987-105	monoclonal	mouse
Ho165	CD8 alpha	C8/144B	10 ug/mL	14-0085-82	E-Bioscience	4325551	monoclonal	mouse
Sm152	CD3 epsilon	D7A6E	8 ug/mL	85061	Cell Signaling	2	monoclonal	rabbit
Yb171	pS6	D57.2.2E	4 ug/mL	4858	Cell Signaling	15	monoclonal	mouse
Eu153	phospho-H3	HTA28	2 ug/mL	641007	Biolegend	B200946	monoclonal	rat

## Sheet: Supplementary_Tabel_4
Metal	Target	Antibody Clone	Antibody used in	Concentration	Catalogue Number	Vendor	Lot Number LVI Blood	Lot Number LVI lymph	Host Species	Clonality
Pr141	panCK	AE1	LVI blood	5 ug/mL	MAB1612	Millipore	2341224	na	mouse	monoclonal
Nd144	CD34	EP373Y	LVI blood	5 ug/mL	ab198395	Abcam	GR3176227-1	na	mouse	monoclonal
Sm152	CD3	CD3-12	LVI blood	5 ug/mL	ab11089	Abcam	GR3256962-2	na	mouse	monoclonal
Eu153	Podoplanin	NC-08	LVI blood	8 ug/mL	B266728	BioLegend	B165502	na	rat	monoclonal
Gd158	MMP9	D6O3H	LVI blood	5 ug/mL	13667BF	Cell Signaling	4	na	rabbit	monoclonal
Dy161	CD8a	C8/144B	LVI blood	5 ug/mL	14-0085-82	E-Bioscience	2003078	na	mouse	monoclonal
Dy162	CD45	HI100	LVI blood	3 ug/mL	304102	BioLegend	B255475	na	mouse	monoclonal
Dy162	CD45	2B11	LVI blood	3 ug/mL	14-9457-82	E-Bioscience	4346407	na	mouse	monoclonal
Dy163	GATA3	L50-823	LVI blood	5 ug/mL	558686	BD Biosciences	7235551	na	mouse	monoclonal
Er166	CAIX	polyclonal_CA9_AF2188	LVI blood	4 ug/mL	AF2188	R&D Systems	VNQ0218041	na	mouse	polyclonal
Er167	E/P-Cadherin	36/E-Cadherin	LVI blood	3 ug/mL	610182	BD Biosciences	6251878	na	mouse	monoclonal
Yb172	vWF	poly vwf	LVI blood	5 ug/mL	poly vwf	Millipore	3239865	na	mouse	polyclonal
Pt198	Ki-67	B56	LVI blood	5 ug/mL	556003	BD Biosciences	8116751	na	mouse	monoclonal
Cd112	panCK	AE1/AE3	LVI lymph	6 ug/mL	ab80826	Abcam	na	GR325063-10	mouse	monoclonal
In113	FSP1	EPR2761(2)	LVI blood	5 ug/mL	ab216003	Abcam	GR317174-1	na	rabbit	monoclonal
In115	SMA	1A4	LVI blood & LVI lymph	2.5 ug/mL	ab7817	Abcam	GR3190124-1	GR3190124-3	mouse	monoclonal
Pr141	GLUT1	EPR3915	LVI lymph	2.5 ug/mL	ab196357	Abcam	na	GR265609-2	rabbit	monoclonal
Nd142	Fibronectin	10/Fibronectin	LVI blood & LVI lymph	5 ug/mL	610078	BD	6251888	6251888	mouse	monoclonal
Nd146	CD68	KP1	LVI blood & LVI lymph	4 ug/mL	14-0688-82	E-Bioscience	14-0688-82	14-0688-82	mouse	monoclonal
Sm147	CD163	EDHu-1	LVI lymph	5 ug/mL	3147021D	Fluidigm	na	2891705	mouse	monoclonal
Nd148	S100A4	NJ-4F3-D1	LVI lymph	4 ug/mL	370002	BioLegend	na	B209897	mouse	monoclonal
Sm149	Vimentin	D21H3	LVI blood & LVI lymph	2 ug/mL	5741BF	Cell Signaling	3	3	rabbit	monoclonal
Nd150	VEGF	G153-694	LVI blood & LVI lymph	10 ug/mL	555036	BD Biosciences	8088599	8088599	mouse	monoclonal
Eu151	CD31	EPR3094	LVI blood & LVI lymph	5 ug/mL	ab207090	Abcam	GR3229164-6	2961703	rabbit	monoclonal
Sm152	CD3	Polyclonal A0452	LVI lymph	5 ug/mL	A0452	Dako	na	20049827	mouse	polyclonal
Eu153	CD36	D8L9T	LVI lymph	5 ug/mL	14347BF	Cell Signaling	na	2	rabbit	monoclonal
Sm154	CD15	HI98	LVI lymph	4 ug/mL	301902	BioLegend	na	B148057	mouse	monoclonal
Gd156	Her2	29D8	LVI lymph	4 ug/mL	2165	Cell Signaling	na	13	mouse	monoclonal
Gd158	GATA3	L50-823	LVI lymph	4 ug/mL	558686	BD	na	558686	mouse	monoclonal
Gd160	CD44	Polyclonal CD44	LVI lymph	5 ug/mL	AF3660	R&D Systems	na	CFOE0216011	sheep	polyclonal
Dy161	TMEM173	SP339	LVI lymph	10 ug/mL	ab238796	Abcam	na	GR3245429-1	rabbit	monoclonal
Dy162	CD45RO_RA	UCHL1	LVI lymph	3 ug/mL	304202	BioLegend	na	B255475	mouse	monoclonal
Dy164	CD20	L26	LVI blood & LVI lymph	4 ug/mL	14-0202-82	E-Bioscience	2059976	14-0202-82	mouse	monoclonal
Er166	CD8a	C8/144B	LVI lymph	5 ug/mL	14-0085-82	E-Bioscience	na	4325551	mouse	monoclonal
Er167	CollagenI	Polyclonal_Collagen I	LVI lymph	2 ug/mL	ab34710	Abcam	na	GR271609-5	rabbit	polyclonal
Yb171	CD4	Polyclonal CD4	LVI lymph	5 ug/mL	AF-379-NA	R&D Systems	na	YS0716091	goat	polyclonal
Yb174	E/P Cadherin	36/E-Cadherin	LVI lymph	2 ug/mL	610182	BD	na	610182	mouse	monoclonal
Lu175	CD206	F21-852	LVI lymph	10 ug/mL	MAB25341	R&D Systems	na	CEZR0216011	mouse	monoclonal
Yb176	cPARP	F21-852	LVI blood & LVI lymph	4 ug/mL	552596	BD Biosciences	2150663	2150663	mouse	monoclonal
Yb176	cCaspase3	C92-605	LVI blood & LVI lymph	4 ug/mL	559565	BD	6074683	6074683	mouse	monoclonal
Ir191/193	DNA binding	na	LVI blood & LVI lymph	na	Fluidigm	Fluidigm	na	na	na	na
